# Supplementary material for: Effects of Antithrombin on Persistent Inflammation, Immunosuppression, and Catabolism Syndrome among Patients with Sepsis-Induced Disseminated Intravascular Coagulation
Source: J Clin Med. 2023 Jun 2;12(11):3822. doi: 10.3390/jcm12113822 (PMC10253515; doi:10.3390/jcm12113822)
Supplement: Supplementary file 1 [file jcm-12-03822-s001.zip]

Archive with 1 entries (1 files):
- jcm-2388024-supplementary.pdf
